# Supplementary material for: Tumor Heterogeneity and Molecular Characteristics of Glioblastoma Revealed by Single-Cell RNA-Seq Data Analysis
Source: Genes (Basel). 2022 Feb 25;13(3):428. doi: 10.3390/genes13030428 (PMC8955282; doi:10.3390/genes13030428)
Supplement: Supplementary file 1 [file genes-13-00428-s001.zip]

Archive with 3 entries (3 files):
- GBM-SI-Genes-23feb2022.pdf
- Supplementary_File_S1.xlsx
- Supplementary_File_S2.csv
