# Supplementary material for: Tumor Heterogeneity and Molecular Characteristics of Glioblastoma Revealed by Single-Cell RNA-Seq Data Analysis
Source: Genes (Basel). 2022 Feb 25;13(3):428. doi: 10.3390/genes13030428 (PMC8955282; doi:10.3390/genes13030428)
Supplement: Supplementary file 1 [file genes-13-00428-s001.zip › Supplementary_File_S1.xlsx]

## Sheet: File_S1_variable_genes
variable genes
PLP1
CHI3L1
HSPA6
TF
DCN
CLDND1
LTF
MBP
MAG
QDPR
DBNDD2
ERMN
CTGF
FN1
HIST1H4C
APOD
IGFBP3
CLDN5
ECSCR
TUBB4A
NPTX2
ENPP2
RGS5
LOX
OPALIN
GFAP
IFITM1
COL4A1
CXCL8
IBSP
CNDP1
SERPINA3
KLHL1
MGP
TMEM144
HSPA1A
KLK6
CCL4L2
COL1A2
INA
TIMP1
CCL2
MSMP
WIF1
PCDHA1
CCDC3
CCL3L1
APLP1
NKAIN2
HSD11B1
CRYAB
MAL
KCNS3
ESAM
APLNR
SPARCL1
SLC1A2
SMIM6
COL4A2
MOG
SPP1
EDN1
MT2A
2021-09-04
ETNPPL
CYP1B1
ITM2A
CAVIN2
SSBP3-AS1
ISLR
TP53TG3D
RGP1
TSPAN2
PCDHGA11
SAA1
MUM1L1
NHLH2
HP
TMEM204
AC103719.1
SLC2A1
TM4SF18
ANKRD33B
CFAP47
MAP7D2
PCDHA5
PCDHB17P
HSPA1B
DUOXA1
AC124312.3
G0S2
OR2L13
C6orf15
GPR17
CCL3
DPEP3
MYZAP
COL1A1
TM4SF1
AC017007.2
CTNNA3
TMEM125
AL121908.1
LRP2
NDUFA9P1
PDE1A
MT1G
AQP1
KRT18P57
CEP83-AS1
AP004289.1
KCNE5
VWF
MMP7
RPA4
LGR5
SLC38A11
CLEC14A
CEMIP
PCDHA2
AC005821.1
CRHBP
C7
TIGD3
AC006511.3
SLC6A12
KCNS1
AC009063.2
FCER1A
MYBPH
C2orf16
ZNF485
HRNR
TNF
ROR2
CCL4
CATSPERE
AC079630.1
FAM71A
ENSG00000287966
AP000866.6
CAPN3
SLC6A13
CXCL1
CHODL
LUM
CCL18
ABCG2
ANGPT2
GPR62
ARHGAP36
GPX3
HPN
THBS1
AL355994.3
IL18R1
SRARP
AC011008.2
AL590648.2
OVGP1
RAPGEF5
ZNF300P1
ENSG00000286425
AC022336.2
ZNF204P
TENM3
BBS12
FAM225A
KCTD4
ATP6V0A4
PCDHGA9
LINC02282
SERPINE1
ZNF536
ADGRL4
NPY1R
H19
ZSWIM3
PNMA3
AKR1C2
MXRA5
AC105235.1
DKK1
UBQLNL
AP002992.1
SPHKAP
LRRC46
AC117382.2
2021-03-10
TCHH
PDGFD
CXCL14
AC104109.2
AC024451.4
AC129507.1
UBXN10
ANKRD55
AC232271.1
CHRNA1
MT1H
HEYL
ZBTB39
CLU
AL031985.3
SUCNR1
ENSG00000286098
ZNF132
KCTD14
ZNF77
APOLD1
AC097637.1
FBLN1
RGS4
JCAD
CCK
PCDHGA12
CNTNAP4
AL158066.1
AC063949.2
MTCYBP3
FMOD
AC006058.1
AC093330.2
CCL22
AIFM3
ADGRF5
LINC00402
SFRP1
ADAMTS8
DNAJB1
MIR3142HG
ENPP6
ZNF823
COL3A1
CCL8
WISP1
AC090519.1
PAX3
ATP13A5
NNAT
HAGLR
AC018445.4
HPDL
DEPP1
FAM163B
GAPDHP66
AL445933.1
AC093330.1
HHIP
ENSG00000287158
FOLH1
ENSG00000287195
CD248
ENSG00000287215
TXNDC2
SEC14L5
MAP3K21
MAEL
ENSG00000286281
GUCY1A1
CU634019.1
ANKRD18DP
MTMR8
IGFBP1
HIST1H2BF
IGHEP2
TYRO3P
FCGBP
SNAI3
PCDHGA4
LGR6
ZSCAN12P1
PIEZO2
OTOGL
STC1
TNFSF4
ENSG00000288187
AC004925.1
FAP
FAM212B-AS1
CDC20
RANBP20P
DYSF
SEMA7A
SHQ1P1
GNAS-AS1
PRSS35
RPSAP16
SYT9
SHISAL2B
HIGD1B
GJB6
LINC00691
FLT3
LRFN5
ZMYND12
ZNF112
PLIN4
MDH1B
ZNF547
PPM1E
FAM19A1
FGL1
ESR1
LINC01270
SLAMF1
AC105105.1
ZNF416
FAM83D
FBXW4P1
AC023090.2
NPTX1
CARNS1
AC114490.1
IFI27
BMP4
PTH2R
KIF2C
AREG
LYZ
CLGN
GALNT3
CNP
AL645949.2
APLF
KY
CCR7
PPM1H
RASAL1
SLC16A8
ACTRT3
ENSG00000286813
PWAR5
PITX2
TMEM74
FBN3
SLC24A2
PTX3
ZNF879
NHS
ZMYND10
IP6K3
ENSG00000287680
COL22A1
LMNTD2
SMOC2
FAM87B
SPOCK3
FGF9
RELN
HMCN1
RSPH4A
PARM1
DUSP2
GRM3
KCNIP4-IT1
OPLAH
PTPRU
NAT1
AC004477.1
FAM196B
PCDHB15
PLCH1
CALY
ENSG00000285595
AD000090.1
GRM8
CLEC12A
TRIM67
FAT4
MMRN1
GPR35
NODAL
PTGDS
AC105277.1
NLRP4
PIGHP1
ENSG00000288393
EXO1
SAA2
GRHL3
AC133065.3
ALPL
Z95115.1
CD80
HNRNPMP1
TOP2A
LOXL4
GABRQ
AL133338.1
CADM2-AS1
ASPN
CCL7
KCNIP2
ZNF280B
AC116456.2
CALB2
AC012651.1
SGCZ
ZNF607
HRASLS5
AC092447.7
KCNJ2
TDRD9
DMRT2
ENSG00000287593
AL139005.1
CPNE6
ENPEP
ZNF812P
LINC01792
ENSG00000285940
ANKRD26P3
FAM46C
AL035456.1
AL445309.1
NOV
TDRD6
N4BP2L2-IT2
AL136116.3
FAM109B
SAXO2
GAL
DOK4
CNTN2
HR
ACTL7A
LINC00880
CHSY3
OGN
AC027801.1
AC107464.1
AL138885.3
KIAA0319
AL358216.1
TBX5
SLPI
MAGEL2
NUDT13
ENSG00000287542
CXCL2
SEPT7P1
SLCO1A2
UNC5D
POC1A
C10orf25
MAP10
SLC16A14
B3GNT10
TFPI2
TMEM151B
LINC02475
LINC01415
ACKR1
OVOL1
DEPDC7
WDR63
HHAT
HLF
AC124045.1
DIRC3-AS1
TIMP4
ENSG00000287150
ALDH3A1
ANKRD7
AC108002.1
SELENOP
PIRT
SIGLEC12
PCDHAC1
CLCA4
DYNC1I1
PRKCQ
HFM1
MUC16
CCDC121
LEMD1
PCDHGB9P
CDHR1
SYNDIG1L
PCDHA3
CXCR3
MCEMP1
NGB
AMER1
CASC1
LAMB3
ANLN
CFAP61
GRB14
FANK1
TMTC2
IGF2
B4GALT6
PARS2
CES1
AC006511.5
AC023908.3
AC005224.3
PCDHGA2
WNT4
DSCAML1
MYO1B
VWA3A
AC005225.4
AC007485.2
ENSG00000288079
CKMT1A
SEC14L1P1
ANKRD18A
ABCB1
GPD1
USH1C
PRSS36
IL1B
AL132639.2
KRT17P1
EDNRA
DDO
ZNF572
ZFP92
HAPLN3
MYRF
MRM1
AL136040.1
GJB2
AC007842.1
CAV1
MBLAC2
TNR
SLC5A11
ENOX1
AC087257.1
ROBO4
TM6SF2
AC090673.1
OASL
PLCXD2
SIRT4
CLEC1A
AL121759.2
IGFBP7
RAB38
FCRLA
MYOZ1
PGF
COL4A3
RARRES1
RNF152
ENSG00000287616
PCDH20
TMEM220-AS1
PHYHIP
AC066616.2
AL137003.2
PABPC5
SLC22A3
HOTAIR
LINC01529
ADRA2A
AL138881.1
APOBEC3A
GPR61
ZBTB42
GALNT12
AC139795.1
AC011092.1
PHF24
TMEM63B
ENSG00000287300
VIPR1
MYH7
TMEM232
SYT1
ANO8
FAM218A
AMD1P1
COLEC11
SLC10A6
ZNF786
PCDHA6
HOXA11-AS
KREMEN2
FAM86JP
BSN
KCNA5
ZNF233
SOX1-OT
RIMS4
AL359955.1
TVP23C-CDRT4
HOXA13
PRSS30P
PPP1R17
AC135178.2
CXCL6
CENPVL3
AC055811.4
LINC00599
AC006058.4
SLC17A8
PRIMA1
ANKRD31
FABP4
KRT8P44
ENSG00000285740
M1AP
DCSTAMP
LINC02029
C1orf94
TEKT1
KIAA1024
SYT4
KHDRBS2
KCNA3
CCL20
HAPLN1
ZNF296
LINC01561
ENSG00000286672
TUBB1
LINC01126
PLAG1
DSCC1
AL731569.1
AC100827.4
TPTE2P5
GABBR2
S1PR5
DLGAP5
FFAR3
AC016773.1
KDELC1
ENSG00000287535
GYG2
AC012313.6
BANK1
GDF10
PIWIL4
HNF4G
CPA6
AC012513.3
CCDC168
TTC23L
AC022414.1
CCDC102A
AL132780.5
XIRP1
AC011825.3
HCAR3
AC243829.4
AC008764.9
KIF15
COL21A1
PRKG2
AL590705.5
AC024940.2
SERPINI1
ERICH3
LINC01436
OR13A1
KRT8P15
AL137060.1
NEXMIF
OXCT1-AS1
CKMT1B
KRT18P61
AC080100.1
AC068643.1
EPHX3
WDCP
FBN2
SGK2
HHIP-AS1
UPP2
TENM2
ZNF41
ENSG00000286796
GPR156
NETO1
ALPK2
AC099518.1
AL391825.1
LY6K
AC022336.3
LINC00865
FGF20
TRPC4
VNN1
UGT8
SLC46A2
LINGO1-AS1
PPP4R4
MIA
ZNF256
TET1
LRRC32
CCT8P1
VN1R1
CYS1
AC114490.2
METTL7B
PCDHA11
PACRG-AS3
LIF
C1GALT1C1L
ARHGEF37
ZNF781
RRM2
RIBC1
COL14A1
MYO1D
CELF4
ZNF563
TCTE3
ASIC2
AL390066.1
AC244453.2
PLA2G2A
SYNGR3
GPT
DDX10P1
HIST1H3H
TAF9BP1
RGR
HIST1H3A
ALKBH8
PLEKHG4
LXN
AC020604.1
MYO7B
IGFBP2
HLA-DOB
CABCOCO1
KCNK1
LURAP1L
MAST4-AS1
AC005498.3
AC233296.1
CTHRC1
CDRT4
CPE
LRIG3
ABLIM2
ZBTB6
IFIT2
AC104417.2
CYP2C8
GALNTL6
AL139125.2
FST
AC002044.2
URGCP-MRPS24
C8orf48
SPNS3
AC010627.1
SORCS1
OGDHL
AC087257.2
CXCR4
AC012485.1
FRZB
ENSG00000288640
CA4
HIST1H1B
AC007731.2
TP73
ZNF804A
PLK4
MYCL
DDIAS
PCSK1
AC114956.3
VWA5B2
ZRSR2P1
NUP62CL
MEGF6
SHANK2
RPSAP18
AC097658.1
ZNF474
QRICH2
ZNF311
AC018529.3
PXDNL
PRR5L
ABCA8
ENSG00000286817
TREX2
CA2
SFRP2
ADGRG5
CNNM1
AC099778.1
TATDN2P2
CUX2
MTCO1P11
AC010132.4
AC009093.1
HOXC13
FBXO16
DMRTC1B
EEF1A1P3
MECOM
LINC00242
ZFYVE9
ZNF836
AC005165.1
STUM
SAMD13
AC137834.1
CD244
APOBEC3B
TUSC7
AL358473.1
AC011330.1
RASSF10
KCNJ8
ADCY10P1
JADE3
HTRA3
WFIKKN1
ZNF35
RASL11A
SERPINB2
SATB2-AS1
AC107982.3
BCAS1
FAM155A-IT1
KLKB1
TRDC
ENSG00000285884
CNTF
NCR3LG1
AL356056.2
CFH
RPL18AP7
PCDHGA10
EPHX4
GIN1
AOX1
ENSG00000287623
CPNE7
CTLA4
POSTN
EDA2R
ARRDC5
TSPAN32
NEFL
AC006277.1
RIMS3
ZNF182
CAPNS2
AP001636.3
CLDN3
ACTL6B
MATN4
ADAM1A
GVINP1
EDN3
VGLL2
GPBAR1
KRT17P4
ACTG1P10
DCAF12L2
RGS7BP
C14orf28
BCL6B
ENSG00000287673
KIF4A
GPR4
MAMDC2
AC083843.3
AC104590.1
AL353763.1
CLCN4
PCDHA8
AC105250.1
ALK
AC007996.1
HS6ST3
DDX55P1
PRR32
ALS2CL
SLC5A9
AC009078.3
ZNF19
AC010729.1
ZNF763
KCNT2
ZNF488
AC092117.1
AC093627.7
CYR61
MARK2P16
COL7A1
TAF4B
CD1C
TMEM98
USP43
DNAH5
ZNF425
TCP11L2
PTPRR
ZNF415P1
GPER1
AF127577.4
BLID
RHEBL1
MSLN
SNHG18
CD1E
ABCC6P1
FAAH
ENSG00000287720
LILRA4
GNAI1
MT1X
GIMAP8
PLAU
NECAB1
PRPF19
FAM103A2P
ENSG00000286254
FUT8-AS1
OTUD7A
PDZRN4
ANKRD34A
ZFP57
TRAM1L1
TMEM272
HDAC2-AS2
KRT17P2
AL807752.5
ENSG00000288586
AL031430.1
CHI3L2
C2orf66
LAG3
CPEB1
ZNF185
TAPT1-AS1
NECAB2
MRGPRF
ZDHHC11B
AC010240.2
INPP5A
AC002558.1
ANKRD18EP
LINC01894
AC007878.1
TMEM225B
CCDC96
AC005072.1
TRAF1
USP46-AS1
LINC01825
DSP
FSTL5
PCDHGB1
PCDHGA1
PBX4
JAKMIP3
OR2I1P
ZNF658
CISH
ZNF229
MYOZ2
BX547991.1
AC009303.4
AC110597.1
UBD
HCAR2
ENSG00000285871
AC008080.4
AC092957.1
ZNF625-ZNF20
AC026464.2
TGM2
LILRA1
PWRN1
AC092718.5
RNASE1
GIMAP6
ZSWIM5
EPHA5
Z97055.2
TXLNB
GPR85
ZBED6CL
CAMKV
MYCBPAP
GDF15
SMIM10L2B
SFTPC
CCNB3
ASB5
AC000068.1
TRPC3
LDLRAP1

## Sheet: Marker_genes
gene	p_val	avg_log2FC	pct.1	pct.2	p_val_adj	cluster
CCL4	0	4.66805	0.972	0.191	0	0
CCL4L2	0	4.43774	0.94	0.164	0	0
CCL3	0	4.3905	0.994	0.266	0	0
CCL3L1	0	4.2255	0.978	0.189	0	0
AC243829.4	0	3.99147	0.994	0.336	0	0
CH25H	1.59728e-248	2.3391	0.613	0.078	3.19456e-245	0
TNF	3.17601e-243	2.07984	0.537	0.046	6.35203e-240	0
IL1B	3.90322e-234	2.77566	0.706	0.141	7.80644e-231	0
SPP1	1.76501e-220	2.08334	0.986	0.53	3.53002e-217	0
CCL2	2.47165e-174	2.91841	0.643	0.175	4.94329e-171	0
CLU	2.91684e-130	-4.76034	0.279	0.677	5.83368e-127	0
CXCL8	8.85447e-105	1.95156	0.542	0.172	1.77089e-101	0
SPARCL1	1.3445e-98	-2.5997	0.036	0.449	2.689e-95	0
EGFR	8.56987e-94	-2.24235	0.019	0.417	1.71397e-90	0
SPARC	1.05003e-91	-1.64173	0.035	0.432	2.10007e-88	0
CPE	9.71303e-90	-2.19171	0.014	0.399	1.94261e-86	0
CRYAB	3.98674e-76	-1.97875	0.017	0.358	7.97348e-73	0
ENO2	7.29375e-74	-1.31386	0.047	0.388	1.45875e-70	0
DUSP2	5.05078e-69	1.50761	0.349	0.1	1.01016e-65	0
C1orf61	4.03931e-67	-2.33501	0.899	0.907	8.07862e-64	0
CA2	7.51249e-66	-1.33088	0.012	0.317	1.5025e-62	0
TIMP1	2.42174e-63	-1.44554	0.239	0.568	4.84349e-60	0
AGT	8.7153e-56	-1.49797	0.012	0.278	1.74306e-52	0
IGFBP7	2.35855e-53	-1.36119	0.122	0.398	4.71709e-50	0
MT2A	1.1901e-52	-1.41762	0.428	0.727	2.3802e-49	0
DNAJB1	1.55305e-47	-1.65495	0.571	0.746	3.1061e-44	0
PLAU	3.89841e-31	1.19242	0.274	0.112	7.79682e-28	0
GFAP	1.31062e-29	-3.24392	0.607	0.701	2.62124e-26	0
QDPR	6.27384e-29	-1.26493	0.076	0.264	1.25477e-25	0
CLDND1	2.22107e-28	-1.70737	0.243	0.447	4.44213e-25	0
HSPA1B	6.61204e-26	-1.28839	0.16	0.357	1.32241e-22	0
HSPA1A	4.67137e-24	-1.77698	0.314	0.501	9.34274e-21	0
SLC1A2	1.24599e-22	-1.90156	0.828	0.828	2.49199e-19	0
TUBB4A	3.81738e-22	-1.02975	0.179	0.344	7.63476e-19	0
TNC	1.7972e-18	-1.05384	0.204	0.326	3.59441e-15	0
THBS1	1.39401e-17	-1.1694	0.23	0.366	2.78802e-14	0
APOD	4.74946e-15	-2.82347	0.203	0.318	9.49892e-12	0
CNP	2.27934e-14	-1.31716	0.696	0.718	4.55867e-11	0
ATP1A2	4.16329e-13	-1.27137	0.378	0.466	8.32659e-10	0
TF	6.89127e-12	-1.06121	0.946	0.904	1.37825e-08	0
FN1	4.14201e-10	-1.43557	0.419	0.478	8.28401e-07	0
CHI3L1	6.63173e-08	-3.44417	0.185	0.262	0.000132635	0
MBP	0.000172888	-1.75537	0.398	0.303	0.345777	0
IGFBP2	0.00201124	-1.06604	0.511	0.482	1	0
CXCL14	2.28486e-251	1.43752	0.566	0.044	4.56972e-248	1
CYR61	1.07525e-228	2.08933	0.653	0.092	2.1505e-225	1
TNC	1.43158e-205	1.86255	0.758	0.199	2.86316e-202	1
SERPINA3	1.04477e-199	2.33254	0.529	0.061	2.08955e-196	1
IGFBP7	7.71142e-184	1.74425	0.766	0.242	1.54228e-180	1
CLU	2.65526e-180	1.60293	0.972	0.503	5.31053e-177	1
EGFR	7.08435e-179	1.72554	0.821	0.22	1.41687e-175	1
SPARC	7.60693e-165	1.69397	0.773	0.248	1.52139e-161	1
SRPX	3.89719e-162	1.09597	0.378	0.029	7.79437e-159	1
CAV1	1.27457e-156	1.42798	0.38	0.034	2.54915e-153	1
MT2A	3.16993e-152	2.75944	0.94	0.598	6.33986e-149	1
MT1X	8.62624e-133	1.64335	0.801	0.341	1.72525e-129	1
ENO2	2.56937e-130	1.63295	0.705	0.224	5.13874e-127	1
GFAP	3.91628e-120	2.43817	0.871	0.639	7.83256e-117	1
CHI3L1	2.59778e-117	3.52343	0.566	0.175	5.19555e-114	1
CCL3	2.8378e-104	-4.85901	0.023	0.52	5.6756e-101	1
IGFBP2	2.76346e-102	1.89295	0.733	0.435	5.52692e-99	1
AC243829.4	5.49803e-102	-3.7568	0.103	0.569	1.09961e-98	1
C1orf61	9.18227e-91	1.14369	0.94	0.898	1.83645e-87	1
CCL3L1	6.44926e-86	-3.82993	0.008	0.447	1.28985e-82	1
CCL4	9.01429e-83	-4.7691	0.02	0.445	1.80286e-79	1
LYZ	7.25473e-81	-1.07918	0.605	0.84	1.45095e-77	1
CCL4L2	5.87382e-76	-4.19707	0.012	0.412	1.17476e-72	1
COL1A2	1.01353e-61	1.04375	0.381	0.13	2.02707e-58	1
IL1B	4.07753e-55	-2.52018	0.012	0.326	8.15505e-52	1
NCAN	1.02025e-54	1.0057	0.343	0.102	2.0405e-51	1
FCGBP	6.2188e-50	-2.52219	0.027	0.321	1.24376e-46	1
SLC2A1	3.44745e-42	1.12507	0.459	0.21	6.89491e-39	1
CXCL8	2.60697e-34	-1.98068	0.063	0.298	5.21395e-31	1
TIMP1	4.44641e-34	1.19168	0.678	0.453	8.89282e-31	1
TF	4.07838e-22	-1.06243	0.849	0.928	8.15676e-19	1
MMP19	9.13555e-20	-1.18081	0.295	0.445	1.82711e-16	1
CXCR4	7.46121e-19	-1.03507	0.159	0.332	1.49224e-15	1
SPP1	5.15947e-18	-1.78255	0.592	0.643	1.03189e-14	1
APOD	2.76306e-15	-2.4597	0.184	0.316	5.52612e-12	1
THBS1	2.0691e-06	-1.41394	0.267	0.35	0.00413821	1
MBP	1.37366e-05	1.80836	0.235	0.344	0.0274732	1
RNASE1	9.71222e-181	2.42941	0.632	0.098	1.94244e-177	2
AREG	2.39931e-148	1.95102	0.433	0.048	4.79862e-145	2
LYZ	5.03178e-122	2.1588	0.949	0.776	1.00636e-118	2
CXCL2	4.07432e-97	1.44375	0.426	0.081	8.14863e-94	2
CLU	3.00335e-70	-4.48955	0.257	0.637	6.00669e-67	2
C1orf61	5.8248e-70	-2.27413	0.812	0.92	1.16496e-66	2
THBS1	1.63752e-60	1.72013	0.627	0.291	3.27505e-57	2
MMP19	4.33002e-52	1.44809	0.67	0.38	8.66005e-49	2
EGFR	3.45883e-51	-2.12249	0.011	0.375	6.91766e-48	2
CPE	4.49279e-48	-2.03698	0.009	0.357	8.98557e-45	2
SPARCL1	1.24921e-39	-2.40117	0.092	0.395	2.49842e-36	2
FN1	1.08253e-35	1.51076	0.656	0.436	2.16507e-32	2
CRYAB	9.15895e-33	-1.69378	0.045	0.316	1.83179e-29	2
SLC1A2	6.06542e-30	-1.80013	0.768	0.837	1.21308e-26	2
SPARC	3.34791e-29	-1.41555	0.121	0.375	6.69582e-26	2
GFAP	1.82834e-27	-3.22805	0.556	0.699	3.65668e-24	2
ATP1A2	4.12318e-24	-1.1869	0.261	0.474	8.24636e-21	2
APOD	7.36813e-21	-2.67508	0.116	0.319	1.47363e-17	2
DNAJB1	2.47227e-19	-1.12338	0.574	0.726	4.94453e-16	2
CCL2	3.64154e-17	-1.96224	0.127	0.305	7.28308e-14	2
CLDND1	3.05173e-15	-1.71326	0.261	0.422	6.10346e-12	2
CNP	1.23994e-14	-1.27126	0.636	0.725	2.47988e-11	2
CA2	3.24542e-14	-1.02697	0.112	0.268	6.49084e-11	2
HSPA1B	5.43473e-10	-1.08078	0.199	0.329	1.08695e-06	2
CHI3L1	1.38995e-09	-3.03204	0.145	0.26	2.77989e-06	2
IGFBP7	1.6491e-09	-1.16519	0.246	0.349	3.29821e-06	2
CCL3	7.9801e-07	-1.89085	0.683	0.394	0.00159602	2
AC243829.4	1.77819e-05	-1.67051	0.696	0.454	0.0355637	2
CCL4L2	0.00207263	-2.49349	0.328	0.343	1	2
TNR	0	4.28007	0.986	0.071	0	3
GPR17	0	2.67771	0.754	0.004	0	3
EHD3	0	2.5204	0.749	0.042	0	3
EDIL3	0	1.85052	0.797	0.032	0	3
APOD	9.20322e-300	3.56887	0.997	0.211	1.84064e-296	3
ITM2A	1.21932e-279	1.12312	0.506	0.012	2.43865e-276	3
CNP	1.01831e-128	1.7591	0.969	0.684	2.03661e-125	3
ATP1A2	7.02748e-117	1.17242	0.889	0.395	1.4055e-113	3
BCAS1	9.57617e-115	1.57261	0.857	0.418	1.91523e-111	3
TUBB4A	5.8372e-101	1.19642	0.731	0.257	1.16744e-97	3
SPP1	1.8505e-100	-5.99063	0.069	0.699	3.701e-97	3
DHCR24	9.96562e-72	1.09554	0.489	0.136	1.99312e-68	3
CCL3	8.49905e-54	-4.73327	0.04	0.477	1.69981e-50	3
AC243829.4	1.03809e-46	-3.63652	0.16	0.524	2.07618e-43	3
CCL4	2.30164e-41	-4.63414	0.043	0.407	4.60329e-38	3
CCL3L1	1.14675e-40	-3.71903	0.046	0.406	2.29349e-37	3
CCL4L2	1.18242e-37	-4.09034	0.034	0.376	2.36483e-34	3
CXCR4	6.01752e-37	-1.49612	0	0.336	1.2035e-33	3
CCL2	2.36944e-31	-2.28353	0.014	0.312	4.73887e-28	3
IL1B	7.38685e-31	-2.43794	0.009	0.3	1.47737e-27	3
CLU	9.8783e-30	-1.28895	0.96	0.543	1.97566e-26	3
FCGBP	2.25737e-29	-2.42043	0.014	0.298	4.51473e-26	3
CXCL8	2.52521e-29	-2.1443	0.006	0.285	5.05043e-26	3
CA2	2.9406e-26	-1.20525	0.014	0.274	5.88119e-23	3
PLP1	1.6899e-25	-1.16988	0.271	0.086	3.37981e-22	3
THBS1	2.61151e-17	-2.06464	0.163	0.355	5.22301e-14	3
CHI3L1	1.23659e-16	-3.46947	0.071	0.265	2.47319e-13	3
CRYAB	1.31569e-11	-1.48216	0.137	0.296	2.63138e-08	3
MMP19	1.22348e-07	-1.08244	0.329	0.428	0.000244696	3
MT2A	1.54098e-07	-1.30137	0.92	0.629	0.000308196	3
FN1	4.79024e-07	-1.35165	0.377	0.475	0.000958047	3
MBP	0.000432202	-1.2719	0.394	0.317	0.864405	3
FCGBP	1.73848e-138	2.0201	0.815	0.211	3.47695e-135	4
THBS1	6.40218e-57	1.96921	0.655	0.301	1.28044e-53	4
CLU	4.59426e-40	-4.10939	0.32	0.615	9.18851e-37	4
DNAJB1	1.70414e-36	-2.31952	0.483	0.73	3.40827e-33	4
EGFR	7.68457e-36	-2.06493	0.012	0.36	1.53691e-32	4
C1orf61	5.68614e-34	-2.15636	0.837	0.913	1.13723e-30	4
SPARC	1.68833e-33	-1.31878	0.037	0.374	3.37666e-30	4
CPE	2.03867e-32	-1.97971	0.018	0.342	4.07734e-29	4
CLDND1	8.21768e-25	-1.91469	0.154	0.427	1.64354e-21	4
CRYAB	9.45725e-23	-1.64204	0.049	0.305	1.89145e-19	4
HSPA1B	8.60801e-22	-1.87873	0.089	0.336	1.7216e-18	4
SPARCL1	3.70998e-20	-2.12207	0.148	0.377	7.41996e-17	4
CA2	1.06185e-19	-1.15141	0.043	0.269	2.1237e-16	4
IGFBP7	3.97601e-16	-1.21106	0.154	0.354	7.95202e-13	4
HSPA1A	4.49711e-15	-2.266	0.308	0.475	8.99422e-12	4
CXCL8	1.60409e-13	-1.94076	0.098	0.273	3.20818e-10	4
SLC1A2	2.13897e-13	-1.73525	0.803	0.831	4.27793e-10	4
CCL2	5.35586e-11	-1.89163	0.138	0.297	1.07117e-07	4
HSPH1	1.41147e-10	-1.15156	0.249	0.402	2.82294e-07	4
APOD	5.83461e-10	-2.02381	0.163	0.306	1.16692e-06	4
CNP	7.94085e-09	-1.30022	0.655	0.719	1.58817e-05	4
ATP1A2	8.3566e-09	-1.1151	0.345	0.457	1.67132e-05	4
MT2A	4.74207e-08	-1.53351	0.594	0.666	9.48415e-05	4
FN1	8.58449e-08	-1.23245	0.366	0.475	0.00017169	4
CCL3L1	9.07899e-05	-2.79905	0.323	0.374	0.18158	4
KCNE5	0	2.5629	0.629	0.02	0	5
EGFR	8.36305e-109	1.82285	0.929	0.284	1.67261e-105	5
CA2	3.4045e-108	1.95483	0.799	0.208	6.80901e-105	5
C1orf61	1.82506e-89	2.83047	0.991	0.9	3.65012e-86	5
TM4SF1	2.8093e-83	2.05327	0.397	0.054	5.6186e-80	5
SPP1	4.07155e-64	-5.80926	0.04	0.676	8.14311e-61	5
TIMP4	4.03993e-62	1.98932	0.384	0.07	8.07986e-59	5
NNAT	1.06755e-54	1.61567	0.353	0.066	2.13511e-51	5
AGT	6.68743e-44	1.63064	0.554	0.193	1.33749e-40	5
NMB	2.11002e-39	1.45474	0.442	0.144	4.22005e-36	5
RARRES2	6.32098e-38	1.70708	0.545	0.218	1.2642e-34	5
METTL7B	2.61495e-37	1.61622	0.353	0.094	5.22989e-34	5
CCL3	6.50418e-36	-4.68904	0.018	0.461	1.30084e-32	5
AC243829.4	7.98262e-36	-3.59044	0.089	0.514	1.59652e-32	5
CCL4	7.32159e-30	-4.60678	0.004	0.395	1.46432e-26	5
CCL3L1	2.26626e-29	-3.67253	0.009	0.394	4.53252e-26	5
CCL4L2	5.81785e-26	-4.05883	0.013	0.364	1.16357e-22	5
MBP	9.12689e-24	-2.24245	0.018	0.347	1.82538e-20	5
HSPA1A	2.66837e-22	-2.4709	0.134	0.482	5.33674e-19	5
IL1B	1.84866e-20	-2.39054	0	0.289	3.69732e-17	5
MGP	1.90389e-20	1.1831	0.562	0.373	3.80777e-17	5
FCGBP	7.19401e-19	-2.40293	0.013	0.287	1.4388e-15	5
CXCL8	9.20658e-19	-2.09911	0.004	0.274	1.84132e-15	5
CCL2	1.42132e-16	-2.09671	0.04	0.299	2.84263e-13	5
IGFBP7	1.32189e-15	-1.22282	0.107	0.351	2.64377e-12	5
HSPA1B	3.07663e-15	-1.73168	0.08	0.328	6.15326e-12	5
THBS1	2.08149e-13	-1.99438	0.129	0.35	4.16298e-10	5
FN1	1.0603e-12	-1.34671	0.272	0.478	2.1206e-09	5
MMP19	2.39031e-12	-1.08039	0.214	0.433	4.78062e-09	5
SELENOP	8.90206e-11	-1.01412	0.174	0.377	1.78041e-07	5
DBNDD2	2.10569e-09	-1.1069	0.076	0.255	4.21138e-06	5
TF	4.86202e-09	-1.04743	0.915	0.914	9.72404e-06	5
APOD	2.09164e-06	-2.59255	0.179	0.3	0.00418328	5
SPARCL1	3.03564e-06	-1.17044	0.21	0.365	0.00607128	5
MT2A	8.47627e-05	-1.43634	0.522	0.669	0.169525	5
CHI3L1	0.000128194	-1.95905	0.138	0.252	0.256388	5
AD000090.1	0.00072802	-1.904	0.942	0.961	1	5
HSPA1B	8.76058e-132	3.44325	0.95	0.272	1.75212e-128	6
HSPA1A	1.22785e-119	4.02461	0.985	0.426	2.45571e-116	6
HSPA6	6.41591e-99	3.83491	0.724	0.174	1.28318e-95	6
HSPH1	2.06068e-83	2.69644	0.879	0.357	4.12135e-80	6
DNAJB1	3.46168e-70	2.89672	0.97	0.69	6.92336e-67	6
BAG3	1.08155e-64	2.24921	0.704	0.218	2.1631e-61	6
CLU	3.78472e-28	-4.04181	0.261	0.607	7.56943e-25	6
CPE	3.7259e-21	-1.98022	0.005	0.33	7.45181e-18	6
EGFR	2.02304e-19	-2.03092	0.04	0.345	4.04609e-16	6
SPARC	6.7619e-19	-1.35605	0.05	0.36	1.35238e-15	6
C1orf61	7.52072e-16	-2.01263	0.91	0.905	1.50414e-12	6
SPARCL1	6.63245e-15	-2.23019	0.116	0.37	1.32649e-11	6
CXCL8	8.9981e-15	1.15232	0.482	0.242	1.79962e-11	6
MT2A	1.14743e-14	-1.40547	0.407	0.675	2.29486e-11	6
IGFBP7	1.48511e-13	-1.21081	0.111	0.349	2.97022e-10	6
G0S2	5.62977e-13	1.59294	0.332	0.152	1.12595e-09	6
CRYAB	1.05254e-11	-1.2509	0.07	0.293	2.10509e-08	6
CLDND1	1.52392e-10	-1.70247	0.201	0.413	3.04784e-07	6
GFAP	2.29476e-09	-2.99458	0.553	0.688	4.58953e-06	6
CA2	1.37004e-07	-1.0375	0.101	0.256	0.000274007	6
SLC1A2	5.02172e-07	-1.68581	0.814	0.829	0.00100434	6
CNP	7.57729e-07	-1.26172	0.663	0.716	0.00151546	6
APOD	8.20556e-07	-2.59365	0.161	0.3	0.00164111	6
THBS1	0.0075723	-1.39363	0.276	0.339	1	6
IGFBP3	4.25176e-165	2.35268	0.643	0.033	8.50353e-162	7
NPTX2	4.54383e-70	2.07142	0.408	0.035	9.08767e-67	7
ARC	6.51377e-64	1.90192	0.796	0.17	1.30275e-60	7
CLU	5.94803e-53	3.41892	1	0.574	1.18961e-49	7
EGFR	6.68616e-49	2.11812	0.939	0.308	1.33723e-45	7
CRYAB	1.54446e-46	1.16489	0.898	0.262	3.08891e-43	7
SERPINA3	2.33259e-40	1.78558	0.602	0.13	4.66518e-37	7
GFAP	2.44226e-40	3.29759	0.949	0.672	4.88452e-37	7
TNC	3.80378e-39	1.247	0.816	0.283	7.60756e-36	7
SPP1	1.36638e-22	-5.73405	0.194	0.647	2.73276e-19	7
GALNT15	4.32698e-22	1.92425	0.704	0.357	8.65396e-19	7
AD000090.1	2.22445e-19	-2.14592	0.908	0.961	4.44889e-16	7
CCL3	2.37292e-16	-4.63521	0.01	0.445	4.74584e-13	7
AC243829.4	7.19443e-13	-3.53595	0.173	0.496	1.43889e-09	7
CCL3L1	9.70478e-13	-3.61859	0.02	0.379	1.94096e-09	7
CCL4	5.91198e-12	-4.55096	0.041	0.379	1.1824e-08	7
CCL4L2	2.94241e-10	-4.00483	0.051	0.35	5.88481e-07	7
IL1B	1.8162e-09	-2.34513	0	0.278	3.6324e-06	7
CXCR4	3.9506e-09	-1.34925	0.031	0.309	7.90119e-06	7
FCGBP	5.93376e-09	-2.36919	0.01	0.276	1.18675e-05	7
CXCL8	1.72034e-08	-2.05591	0.01	0.264	3.44068e-05	7
SELENOP	4.9232e-08	-1.1597	0.112	0.371	9.84639e-05	7
APOD	1.0188e-05	-1.97504	0.51	0.286	0.020376	7
FN1	0.00604166	-1.3753	0.388	0.467	1	7
CA2	0.00720591	-1.02601	0.153	0.25	1	7
TOP2A	2.33609e-246	1.70385	0.841	0.033	4.67219e-243	8
CENPF	2.85809e-62	1.23124	0.886	0.238	5.71618e-59	8
RRM2	3.24479e-48	1.85738	0.909	0.447	6.48958e-45	8
HIST1H4C	2.24867e-36	1.77088	0.92	0.499	4.49733e-33	8
IBSP	1.39176e-30	1.39408	0.261	0.03	2.78352e-27	8
FCGBP	8.67199e-24	1.81847	0.705	0.257	1.7344e-20	8
C1orf61	2.40811e-19	-2.18811	0.761	0.909	4.81623e-16	8
SPP1	2.36667e-16	1.30036	0.989	0.624	4.73335e-13	8
SLC1A2	4.55303e-15	-1.72736	0.602	0.834	9.10605e-12	8
EGFR	2.21507e-09	-1.69118	0.023	0.335	4.43014e-06	8
CLU	2.7868e-09	-3.83836	0.375	0.592	5.57359e-06	8
CPE	4.1052e-09	-1.90913	0.023	0.319	8.2104e-06	8
CRYAB	6.22662e-08	-1.70349	0.023	0.287	0.000124532	8
ATP1A2	2.71365e-06	-1.07669	0.239	0.452	0.0054273	8
AD000090.1	4.02764e-06	-1.85665	0.955	0.96	0.00805528	8
SPARC	7.2747e-06	-1.3537	0.136	0.347	0.0145494	8
HSPA1A	1.03501e-05	-1.49681	0.261	0.464	0.0207002	8
GFAP	1.32395e-05	-2.97338	0.523	0.684	0.0264789	8
TF	1.37787e-05	-1.08285	0.909	0.914	0.0275573	8
SELENOP	6.58591e-05	-1.17728	0.193	0.368	0.131718	8
HSPA1B	0.000105523	-1.08722	0.136	0.317	0.211046	8
CA2	0.000168907	-1.11884	0.091	0.251	0.337814	8
APOD	0.000522742	-2.55422	0.148	0.296	1	8
SPARCL1	0.00129509	-2.04554	0.25	0.358	1	8
DNAJB1	0.00603651	-1.89757	0.739	0.705	1	8
OPALIN	0	3.5049	0.818	0.001	0	9
MAG	0	3.42849	0.844	0.003	0	9
KLK6	0	3.26199	0.766	0.002	0	9
CARNS1	0	2.42709	0.792	0.007	0	9
FOLH1	0	1.73779	0.636	0.003	0	9
TMEM125	0	1.67487	0.532	0.003	0	9
MYRF	4.50563e-270	2.52288	0.818	0.024	9.01127e-267	9
ENPP2	1.02945e-240	3.96834	0.948	0.044	2.0589e-237	9
MAL	2.75855e-237	3.43948	0.922	0.042	5.51709e-234	9
RAPGEF5	3.09709e-236	2.05063	0.636	0.014	6.19417e-233	9
ERMN	6.09512e-225	4.0603	0.948	0.05	1.21902e-221	9
TPPP	1.70086e-223	1.37893	0.701	0.021	3.40173e-220	9
ZNF536	4.01066e-218	1.30649	0.429	0.004	8.02131e-215	9
SPOCK3	1.78564e-192	3.03618	0.883	0.049	3.57129e-189	9
AC093330.1	4.04173e-183	3.28345	1	0.078	8.08346e-180	9
PLP1	1.66582e-175	7.11793	1	0.084	3.33163e-172	9
GRM3	4.53603e-171	2.23069	0.61	0.022	9.07206e-168	9
2021-09-04	6.73303e-156	3.84164	0.987	0.092	1.34661e-152	9
CNTNAP4	5.87077e-142	1.35733	0.403	0.01	1.17415e-138	9
EDIL3	2.96903e-134	2.7365	0.948	0.091	5.93806e-131	9
SERPINI1	6.62191e-133	1.81173	0.545	0.024	1.32438e-129	9
ANLN	2.29135e-128	2.49914	0.74	0.055	4.58271e-125	9
MAP7	1.61988e-126	1.19036	0.623	0.036	3.23975e-123	9
LRP2	7.57391e-119	1.15872	0.351	0.009	1.51478e-115	9
NECAB1	3.03917e-116	1.7491	0.675	0.05	6.07834e-113	9
PTGDS	5.79905e-107	3.51109	1	0.158	1.15981e-103	9
QDPR	1.731e-91	4.73208	0.987	0.204	3.462e-88	9
DBNDD2	1.9663e-88	5.10562	1	0.225	3.9326e-85	9
RNASE1	1.07855e-84	2.45843	0.961	0.15	2.15711e-81	9
UGT8	3.35604e-81	2.79886	0.883	0.151	6.71209e-78	9
TMEM144	2.87815e-79	3.59492	0.974	0.228	5.7563e-76	9
HSD11B1	9.83495e-77	1.46165	0.26	0.008	1.96699e-73	9
TMEFF2	9.01266e-76	1.16187	0.39	0.023	1.80253e-72	9
CRYAB	2.89412e-75	4.22719	1	0.263	5.78824e-72	9
PPP1R16B	2.70065e-72	1.211	0.377	0.023	5.4013e-69	9
MBP	3.50071e-72	4.25507	1	0.309	7.00141e-69	9
TUBB4A	4.08666e-71	4.00124	1	0.29	8.17331e-68	9
AK5	1.67882e-69	1.7316	0.545	0.058	3.35765e-66	9
SLC24A2	3.5997e-67	2.38947	0.857	0.18	7.1994e-64	9
AC131160.1	1.33942e-63	1.22374	0.312	0.017	2.67884e-60	9
CLDND1	3.25358e-62	5.40663	0.987	0.387	6.50716e-59	9
CNDP1	1.40333e-61	3.73436	0.909	0.263	2.80665e-58	9
HHATL	4.24209e-60	1.3209	0.338	0.022	8.48418e-57	9
APOD	1.6309e-56	2.17877	1	0.276	3.2618e-53	9
SH3GL3	1.74434e-56	2.02656	0.714	0.139	3.48867e-53	9
CCDC152	2.80386e-55	3.16373	0.948	0.332	5.60772e-52	9
SELENOP	4.60674e-55	3.51393	0.961	0.35	9.21347e-52	9
MOG	3.09078e-54	3.41371	0.935	0.354	6.18155e-51	9
APLP1	6.55221e-54	3.75418	1	0.471	1.31044e-50	9
CNTN2	9.6622e-51	2.99748	1	0.587	1.93244e-47	9
ABCA2	3.7949e-50	2.74606	0.831	0.216	7.5898e-47	9
TF	4.11277e-50	5.12487	1	0.912	8.22553e-47	9
DYNC1I1	1.70014e-48	1.0609	0.338	0.029	3.40027e-45	9
AMER2	8.53057e-48	2.54585	0.896	0.322	1.70611e-44	9
EFHD1	1.10412e-47	2.53807	0.701	0.162	2.20823e-44	9
CNP	1.86428e-47	3.94143	1	0.707	3.72856e-44	9
CA2	3.82902e-47	2.62992	0.844	0.233	7.65803e-44	9
ATP8A1	2.50683e-45	1.59942	0.429	0.051	5.01365e-42	9
MAP6D1	3.89433e-40	1.12074	0.26	0.021	7.78866e-37	9
MOBP	4.11158e-40	2.57814	0.922	0.495	8.22317e-37	9
CSRP1	6.95592e-39	3.18907	0.87	0.367	1.39118e-35	9
FAAH	2.36484e-38	1.4144	0.312	0.032	4.72968e-35	9
CAPN3	1.08587e-37	3.43003	0.883	0.496	2.17174e-34	9
TTLL7	7.3474e-35	2.75834	0.948	0.792	1.46948e-31	9
HSPA2	2.95449e-34	2.76724	0.922	0.478	5.90897e-31	9
ABCA8	3.00863e-32	2.4192	0.779	0.336	6.01727e-29	9
SLCO1A2	1.11461e-27	1.65852	0.675	0.243	2.22923e-24	9
GNAI1	1.37148e-22	2.22226	0.818	0.48	2.74297e-19	9
HHIP	1.40373e-22	2.02345	0.662	0.288	2.80746e-19	9
AC018647.1	1.92092e-16	1.85219	0.623	0.324	3.84185e-13	9
BCAS1	5.02443e-16	1.50769	0.753	0.457	1.00489e-12	9
DYSF	1.15437e-15	1.18428	0.26	0.053	2.30874e-12	9
TIMP1	3.30384e-14	-1.55079	0.039	0.503	6.60767e-11	9
AC243829.4	5.0348e-14	-3.53244	0.052	0.496	1.00696e-10	9
SLC1A2	5.49128e-14	-1.71552	0.584	0.834	1.09826e-10	9
CCL3	1.33288e-12	-4.626	0.026	0.441	2.66577e-09	9
PEX5L	1.55822e-12	1.26579	0.636	0.389	3.11643e-09	9
TMEM98	7.23779e-12	2.356	0.662	0.452	1.44756e-08	9
SEMA3B	1.20165e-11	1.85095	0.506	0.257	2.4033e-08	9
CCL4	5.49552e-11	-4.54413	0	0.378	1.0991e-07	9
CCL3L1	1.55833e-10	-3.61204	0.013	0.377	3.11665e-07	9
GFAP	1.30863e-09	-2.42842	0.416	0.686	2.61725e-06	9
SPARCL1	1.98132e-09	-2.26683	0.026	0.363	3.96265e-06	9
CCL4L2	3.98353e-09	-3.99703	0.026	0.348	7.96707e-06	9
EGFR	1.6006e-08	-1.95522	0.026	0.334	3.20121e-05	9
IL1B	1.07593e-07	-2.33777	0	0.277	0.000215187	9
CCL2	1.37287e-07	-2.20109	0.013	0.288	0.000274574	9
CXCR4	1.68296e-07	-1.30556	0.026	0.308	0.000336593	9
AL138881.1	2.39964e-07	1.1803	0.481	0.284	0.000479928	9
CXCL8	2.79903e-07	-2.04929	0	0.262	0.000559806	9
FCGBP	4.57057e-07	-2.26619	0.013	0.274	0.000914115	9
DNAJB1	3.30982e-06	1.16148	0.87	0.702	0.00661963	9
DHCR24	6.39658e-06	1.42116	0.338	0.169	0.0127932	9
THBS1	7.31112e-06	-2.00725	0.117	0.34	0.0146222	9
CPE	8.18254e-06	-1.73948	0.091	0.316	0.0163651	9
IGFBP7	9.84284e-06	-1.1684	0.117	0.34	0.0196857	9
ATP1A2	7.0245e-05	-1.08495	0.247	0.451	0.14049	9
ADAMTS1	9.84576e-05	1.56223	0.506	0.397	0.196915	9
MMP19	0.0010146	-1.03723	0.273	0.421	1	9
FN1	0.00158538	-1.35107	0.299	0.469	1	9
WIF1	0	2.96843	0.811	0.006	0	10
GJB6	0	2.87837	0.905	0.002	0	10
GABRA2	0	2.2776	0.838	0.014	0	10
CPNE6	0	2.18138	0.716	0.005	0	10
SLC39A12	0	1.80268	0.77	0.004	0	10
NTSR2	0	1.36747	0.757	0.003	0	10
GABRG1	0	1.08259	0.595	0.004	0	10
HHATL	4.64743e-300	1.95837	0.743	0.013	9.29487e-297	10
IQCA1	4.07625e-226	1.032	0.581	0.011	8.1525e-223	10
GRM3	5.30629e-194	1.70018	0.662	0.021	1.06126e-190	10
ETNPPL	4.01254e-109	3.89237	0.973	0.144	8.02508e-106	10
PTGDS	9.60387e-90	2.41716	1	0.159	1.92077e-86	10
CXCL14	3.09383e-86	1.3557	0.919	0.119	6.18767e-83	10
AGT	2.35365e-84	3.3517	1	0.199	4.70731e-81	10
NCAN	1.38679e-79	1.52445	0.892	0.128	2.77359e-76	10
SERPINI1	6.73025e-72	1.02095	0.419	0.027	1.34605e-68	10
CPE	1.50688e-69	4.05952	1	0.296	3.01377e-66	10
SPARCL1	4.37929e-66	4.77567	1	0.341	8.75858e-63	10
ATP1A2	3.15939e-55	3.59567	1	0.434	6.31878e-52	10
SLC1A2	3.82406e-48	4.63255	1	0.824	7.64812e-45	10
2021-09-04	1.19046e-47	1.02169	0.622	0.101	2.38093e-44	10
CSRP1	6.44224e-45	2.46646	0.932	0.366	1.28845e-41	10
CLU	1.01111e-44	2.98175	1	0.577	2.02223e-41	10
SLC6A11	1.12732e-28	1.83398	0.77	0.322	2.25463e-25	10
SPP1	7.48094e-21	-5.85074	0.068	0.646	1.49619e-17	10
CCL3	6.02226e-13	-4.6254	0	0.442	1.20445e-09	10
AC243829.4	3.07379e-11	-3.52535	0.122	0.494	6.14759e-08	10
CCL3L1	3.91934e-10	-3.61003	0.014	0.377	7.83869e-07	10
CCL4	9.44883e-10	-4.54133	0.027	0.377	1.88977e-06	10
CCL4L2	1.02042e-08	-3.99043	0.027	0.348	2.04084e-05	10
IL1B	1.92423e-07	-2.33672	0	0.276	0.000384847	10
FCGBP	2.16664e-07	-2.36101	0	0.275	0.000433328	10
CXCL8	4.82456e-07	-2.0483	0	0.262	0.000964912	10
SPARC	1.26125e-06	-1.11516	0.068	0.348	0.0025225	10
MBP	1.6164e-06	-2.12848	0.068	0.331	0.00323281	10
MMP19	1.75967e-06	-1.08283	0.162	0.424	0.00351933	10
TIMP1	6.0058e-06	-1.16707	0.23	0.499	0.0120116	10
CCL2	3.07571e-05	-1.94489	0.068	0.286	0.0615142	10
CXCR4	9.19284e-05	-1.12257	0.095	0.306	0.183857	10
APOD	0.000327751	-2.5499	0.122	0.296	0.655503	10
THBS1	0.000770933	-1.97149	0.189	0.338	1	10
PBK	0	1.59792	0.915	0.015	0	11
TOP2A	1.26647e-128	2.14961	0.83	0.043	2.53294e-125	11
CDCA5	1.96229e-95	1.24083	0.574	0.027	3.92457e-92	11
KIF15	9.75499e-95	1.15488	0.532	0.023	1.951e-91	11
KIF2C	7.22256e-92	1.16255	0.574	0.028	1.44451e-88	11
KIF4A	2.14855e-78	1.07971	0.489	0.024	4.2971e-75	11
CDC20	1.28691e-72	1.46622	0.447	0.021	2.57381e-69	11
ANLN	6.6107e-51	1.02157	0.617	0.063	1.32214e-47	11
CENPF	1.67104e-48	2.49096	0.979	0.244	3.34209e-45	11
PIMREG	2.15339e-44	1.71403	0.638	0.087	4.30678e-41	11
POC1A	3.2439e-41	1.10776	0.319	0.02	6.4878e-38	11
KCNE5	1.28045e-32	1.54545	0.468	0.054	2.56089e-29	11
HIST1H4C	4.93054e-27	3.91128	0.979	0.503	9.86108e-24	11
NNAT	1.26202e-26	1.12464	0.511	0.079	2.52404e-23	11
RRM2	7.79341e-25	2.38551	0.936	0.452	1.55868e-21	11
EGFR	8.83763e-24	1.57008	0.979	0.317	1.76753e-20	11
MSMP	8.48766e-18	1.1152	0.277	0.036	1.69753e-14	11
C1orf61	6.79376e-17	1.18029	1	0.904	1.35875e-13	11
RARRES2	1.55066e-14	1.3863	0.681	0.234	3.10133e-11	11
METTL7B	4.64207e-11	1.1684	0.404	0.107	9.28414e-08	11
SPP1	2.24423e-10	-4.72936	0.213	0.64	4.48845e-07	11
TM4SF1	2.5396e-09	1.12716	0.298	0.073	5.07921e-06	11
CCL3	2.85111e-08	-4.61358	0.021	0.438	5.70221e-05	11
AC243829.4	3.48066e-08	-3.52062	0.106	0.492	6.96132e-05	11
CCL4	3.40331e-07	-4.53168	0	0.374	0.000680662	11
CCL3L1	3.45542e-07	-3.60058	0	0.374	0.000691083	11
CCL4L2	1.39015e-06	-3.98546	0	0.346	0.00278031	11
IL1B	3.5881e-05	-2.32734	0	0.274	0.071762	11
FCGBP	3.8718e-05	-2.35159	0	0.272	0.0774359	11
CXCL8	0.000178012	-2.03924	0.021	0.26	0.356024	11
AD000090.1	0.000291159	-1.78119	0.979	0.959	0.582319	11
HSPA1A	0.00051965	-2.00527	0.213	0.462	1	11
THBS1	0.000620954	-1.74446	0.106	0.338	1	11
MBP	0.000724632	-1.7666	0.085	0.328	1	11
MMP19	0.000914409	-1.12595	0.234	0.421	1	11
TF	0.00280769	-1.06737	0.936	0.914	1	11
CXCR4	0.00382038	-1.00935	0.106	0.304	1	11
CCL2	0.00422891	-1.53009	0.106	0.284	1	11
COL3A1	0	3.6936	0.652	0.002	0	12
LRRC32	2.69971e-290	1.1112	0.435	0.001	5.39942e-287	12
CD248	1.90871e-207	1.76357	0.609	0.01	3.81741e-204	12
ISLR	7.46908e-198	2.43557	0.478	0.005	1.49382e-194	12
LUM	4.65695e-184	1.55605	0.37	0.002	9.3139e-181	12
CAVIN2	4.79711e-184	1.54851	0.37	0.002	9.59421e-181	12
ECSCR	6.80844e-169	1.33222	0.283	0.001	1.36169e-165	12
IGF2	1.04266e-160	1.24017	0.5	0.009	2.08531e-157	12
IFITM1	1.62152e-159	3.67411	0.935	0.044	3.24303e-156	12
CFH	3.14056e-159	2.49501	0.717	0.023	6.28112e-156	12
COL6A2	3.58397e-142	1.32031	0.609	0.018	7.16793e-139	12
NID2	1.74372e-126	1.09574	0.587	0.019	3.48743e-123	12
CCDC3	3.1952e-111	1.03789	0.304	0.004	6.3904e-108	12
PDGFRB	4.70534e-106	1.66702	0.674	0.033	9.41067e-103	12
FRZB	5.3293e-100	2.17173	0.565	0.024	1.06586e-96	12
CTGF	4.13101e-82	3.20465	0.804	0.067	8.26203e-79	12
NDUFA4L2	3.41498e-74	1.41541	0.543	0.031	6.82996e-71	12
CYP1B1	1.49193e-69	1.80033	0.37	0.014	2.98386e-66	12
COL4A1	2.44899e-61	3.05273	0.826	0.108	4.89798e-58	12
CLDN5	1.0917e-59	2.95949	0.261	0.008	2.18341e-56	12
FBLN2	7.66064e-55	1.4227	0.391	0.022	1.53213e-51	12
RGS5	4.09555e-52	2.61305	0.391	0.024	8.1911e-49	12
COL4A2	1.78452e-48	3.19175	0.826	0.14	3.56904e-45	12
EDNRA	7.97193e-47	1.06053	0.37	0.023	1.59439e-43	12
IGFBP7	8.26508e-39	3.44048	1	0.326	1.65302e-35	12
ESAM	3.0986e-38	1.75383	0.543	0.069	6.1972e-35	12
CXCL1	6.42819e-37	1.95842	0.283	0.017	1.28564e-33	12
TM4SF1	2.77063e-36	1.62298	0.565	0.07	5.54126e-33	12
COL1A2	1.40484e-35	3.38061	0.783	0.167	2.80968e-32	12
FMOD	4.53081e-35	1.21267	0.304	0.021	9.06162e-32	12
CYR61	1.04216e-34	1.53415	0.891	0.182	2.08432e-31	12
SPARC	1.08158e-34	3.31813	0.978	0.333	2.16316e-31	12
MYO1B	6.64891e-32	1.41767	0.674	0.138	1.32978e-28	12
FN1	1.84533e-25	3.86526	0.935	0.458	3.69065e-22	12
CEMIP	1.96705e-24	2.48435	0.348	0.042	3.93411e-21	12
FBLN1	2.91543e-24	3.17451	0.609	0.137	5.83086e-21	12
DCN	1.85576e-21	4.96436	0.761	0.296	3.71153e-18	12
AKR1C2	1.51243e-20	1.18505	0.261	0.028	3.02486e-17	12
IFI27	7.30453e-20	2.17316	0.696	0.223	1.46091e-16	12
SPARCL1	1.36979e-19	1.47871	0.913	0.347	2.73958e-16	12
APOLD1	2.85448e-19	2.0158	0.783	0.355	5.70897e-16	12
MGP	2.76909e-18	3.44289	0.804	0.38	5.53817e-15	12
COL1A1	2.79126e-18	3.21364	0.696	0.263	5.58251e-15	12
TAGLN	1.19064e-17	1.35328	0.63	0.178	2.38128e-14	12
TIMP1	3.99437e-17	2.42881	0.87	0.488	7.98874e-14	12
COBLL1	3.52579e-15	1.10588	0.696	0.273	7.05159e-12	12
ITM2A	1.9493e-14	2.54966	0.326	0.06	3.89859e-11	12
C1orf61	9.39699e-14	-2.20342	0.717	0.908	1.8794e-10	12
SPP1	4.64169e-13	-5.79276	0.087	0.641	9.28338e-10	12
CA2	2.1213e-11	2.19171	0.63	0.242	4.2426e-08	12
IGFBP3	4.60076e-11	1.17239	0.261	0.048	9.20151e-08	12
SLC1A2	4.41843e-10	-1.63314	0.587	0.831	8.83686e-07	12
APOD	2.40087e-09	3.76343	0.63	0.287	4.80174e-06	12
PTGDS	2.37299e-08	2.18307	0.457	0.173	4.74597e-05	12
C7	4.86995e-08	2.21056	0.5	0.234	9.7399e-05	12
SERPINE1	6.01491e-08	1.48485	0.674	0.358	0.000120298	12
AC243829.4	1.69963e-07	-3.31903	0.109	0.491	0.000339925	12
ANGPT2	1.69986e-07	2.30977	0.63	0.472	0.000339972	12
PGF	3.44221e-07	1.58583	0.652	0.408	0.000688441	12
GFAP	3.82437e-07	-3.14014	0.435	0.683	0.000764873	12
ADAMTS1	4.46849e-07	1.18814	0.652	0.396	0.000893697	12
SFRP4	6.77261e-07	1.19529	0.283	0.084	0.00135452	12
CCL3L1	1.22167e-06	-3.59985	0.022	0.374	0.00244334	12
CCL3	3.03854e-06	-4.15697	0.109	0.436	0.00607709	12
CCL4	3.81376e-06	-4.45999	0.043	0.374	0.00762751	12
CCL4L2	1.28467e-05	-3.98418	0.043	0.345	0.0256934	12
MBP	1.32056e-05	-2.17727	0.022	0.329	0.0264111	12
TF	2.7854e-05	-1.08374	0.848	0.915	0.0557079	12
IL1B	4.35661e-05	-2.327	0	0.274	0.0871322	12
FCGBP	0.00012916	-2.35093	0.022	0.272	0.25832	12
COL6A3	0.000841195	1.26982	0.565	0.432	1	12
ICAM2	0.00086172	1.2882	0.413	0.254	1	12
IGFBP2	0.0011922	1.12064	0.63	0.486	1	12
ENO2	0.00211759	-1.01293	0.109	0.313	1	12
SRARP	0.00790553	1.35756	0.5	0.388	1	12
SAA1	7.14084e-208	4.14239	0.676	0.01	1.42817e-204	13
LTF	1.49764e-186	4.70311	0.919	0.027	2.99528e-183	13
MYBPH	1.50871e-184	1.46779	0.595	0.009	3.01743e-181	13
PLA2G2A	1.94091e-129	3.36401	0.378	0.005	3.88183e-126	13
UBD	6.92338e-116	1.03924	0.459	0.01	1.38468e-112	13
CHI3L2	1.28596e-104	2.25497	0.892	0.052	2.57193e-101	13
RARRES1	1.92848e-74	1.32637	0.514	0.022	3.85696e-71	13
CHI3L1	6.66054e-35	4.16397	0.946	0.237	1.33211e-31	13
VCAM1	2.93643e-34	1.41155	0.432	0.036	5.87286e-31	13
SERPINA3	7.43179e-29	1.83482	0.784	0.137	1.48636e-25	13
CRYAB	9.14498e-27	1.85488	0.973	0.272	1.829e-23	13
CYR61	4.14383e-25	1.21032	0.865	0.185	8.28766e-22	13
RRAD	2.76933e-20	1.07404	0.324	0.035	5.53867e-17	13
CLU	1.14584e-18	2.10611	1	0.582	2.29167e-15	13
GPX3	4.1881e-18	2.81128	0.595	0.139	8.3762e-15	13
GFAP	2.24705e-16	2.833	0.973	0.677	4.49411e-13	13
SPARC	5.67455e-16	1.01037	0.919	0.335	1.13491e-12	13
SAA2	5.31765e-14	3.62223	0.649	0.237	1.06353e-10	13
TNC	1.9563e-12	1.1697	0.757	0.294	3.91259e-09	13
GBP1	2.40918e-11	1.09554	0.541	0.153	4.81835e-08	13
OR2I1P	1.43286e-10	1.09193	0.459	0.136	2.86572e-07	13
DEPP1	8.7538e-08	2.38914	0.459	0.169	0.000175076	13
SPP1	1.08383e-07	-3.94571	0.216	0.638	0.000216765	13
CCL3	1.06938e-06	-4.60936	0.027	0.436	0.00213876	13
CCL4	6.2448e-06	-4.52755	0	0.373	0.0124896	13
CCL3L1	6.32039e-06	-3.59662	0	0.373	0.0126408	13
AC243829.4	1.72038e-05	-3.51281	0.189	0.49	0.0344076	13
CCL4L2	1.90385e-05	-3.98142	0	0.345	0.0380771	13
FCGBP	0.000266758	-2.34812	0	0.271	0.533516	13
CXCR4	0.000408045	-1.20325	0.027	0.304	0.81609	13
CXCL8	0.00116009	-2.03242	0.027	0.259	1	13
TIMP1	0.00136633	1.63639	0.811	0.489	1	13
IL1B	0.00238128	-2.22336	0.054	0.273	1	13
MBP	0.00602322	-2.12434	0.135	0.327	1	13
