# Supplementary material for: Tumor Heterogeneity and Molecular Characteristics of Glioblastoma Revealed by Single-Cell RNA-Seq Data Analysis
Source: Genes (Basel). 2022 Feb 25;13(3):428. doi: 10.3390/genes13030428 (PMC8955282; doi:10.3390/genes13030428)
Supplement: Supplementary file 1 [file genes-13-00428-s001.zip › Supplementary_File_S2.csv]

Genes_from_current_study	Expression_Status	Darmains et al., 2017	Neftel et al., 2019	Richards et al., 2021	Xie et al., 2021	Sankowski et al., 2019	InterMine_database			References	Type of analysis
PSPH	down	yes	no	yes	no	no	yes			Darmanis, S., Sloan, S.A., Croote, D., Mignardi, M., Chernikova, S., Samghababi, P., Zhang, Y., Neff, N., Kowarsky, M., Caneda, C. and Li, G. Single-cell RNA-seq analysis of infiltrating neoplastic cells at the migrating front of human glioblastoma. Cell Rep. 2017, 21(5), 1399-1410.	DEGs of neoplastic from tumor and periphery
CALD1	down	yes	no	no	no	no	no			Neftel, C., Laffy, J., Filbin, M.G., Hara, T., Shore, M.E., Rahme, G.J., Richman, A.R., Silverbush, D., Shaw, M.L., Hebert, C.M. and Dewitt, J. An integrative model of cellular states, plasticity, and genetics for glioblastoma. Cell. 2019, 178(4), 835-849.	DEGs of subclones of same tumor
GAP43	down	yes	no	no	no	no	no			Richards, L.M., Whitley, O.K., MacLeod, G., Cavalli, F.M., Coutinho, F.J., Jaramillo, J.E., Svergun, N., Riverin, M., Croucher, D.C., Kushida, M. and Yu, K. Gradient of developmental and injury response transcriptional states defines functional vulnerabilities underpinning glioblastoma heterogeneity. Nat. Cancer. 2021, 2(2), 157-173.	DEGs of intra glioblastoma stem cell clusters
GADD45A	down	yes	no	no	no	no	no			Xie, Y., He, L., Lugano, R., Zhang, Y., Cao, H., He, Q., Chao, M., Liu, B., Cao, Q., Wang, J. and Jiao, Y. Key molecular alterations in endothelial cells in human glioblastoma uncovered through single-cell RNA sequencing. JCI insight, 2021, 6(15).	DEGs of endotheilal cells in tumor periphery
MEST	down	yes	no	yes	no	no	yes			Sankowski, R., B�ttcher, C., Masuda, T., Geirsdottir, L., Sindram, E., Seredenina, T., Muhs, A., Scheiwe, C., Shah, M.J., Heiland, D.H. and Schnell, O. Mapping microglia states in the human brain through the integration of high-dimensional techniques. Nat. Neurosci. 2019, 22(12), 2098-2110.	DEGs of Glioma associated microglia
MDK	down	yes	no	no	no	no	no			Kalderimis, A., Lyne, R., Butano, D., Contrino, S., Lyne, M., Heimbach, J., Hu, F., Smith, R., �t?p�n, R., Sullivan, J. and Micklem, G. InterMine: extensive web services for modern biology.�Nucleic Acids Res.�2014, 42(W1), W468-W472.	InterMine-database
CFI	down	no	yes	yes	no	no	no
EMP1	down	no	yes	yes	no	no	no
COL8A1	down	no	yes	yes	no	no	no
CTGF	down	no	yes	yes	no	no	no
ANXA1	down	no	yes	yes	no	no	no
VIM	down	no	yes	yes	no	no	no
THBS1	down	no	yes	yes	no	no	yes
MEOX2	down	no	yes	yes	no	no	no
IFITM1	down	no	yes	yes	no	no	no
CD44	down	no	yes	yes	no	no	no
HOTAIRM1	down	no	yes	yes	no	no	no
HOXA10	down	no	yes	yes	no	no	no
VCAM1	down	no	yes	yes	no	no	no
PTPRN	down	no	yes	yes	no	no	no
WWTR1	down	no	yes	yes	no	no	no
COL4A2	down	no	yes	yes	yes	no	no
HOXA7	down	no	yes	yes	no	no	no
GNG11	down	no	yes	yes	no	no	no
TNC	down	no	yes	yes	no	no	no
POSTN	down	no	yes	yes	no	no	no
SPARC	down	yes	no	yes	yes	yes	no
MT1X	down	yes	no	yes	yes	yes	no
SERPINH1	down	yes	no	yes	yes	yes	no
LAMB1	down	yes	no	yes	yes	yes	no
MT2A	down	yes	no	yes	yes	yes	no
APLN	down	yes	no	yes	yes	yes	no
COL4A1	down	yes	no	no	yes	yes	no
FTL	down	no	no	yes	no	yes	no
GAPDH	down	no	no	yes	no	yes	no
RPLP1	down	no	no	yes	no	yes	no
AC090498.1	down	no	no	yes	no	yes	no
HSPB1	down	no	no	yes	no	yes	no
APOC1	down	no	no	yes	no	yes	no
HAMP	down	no	no	yes	no	yes	no
CLEC5A	down	no	no	yes	no	yes	no
CCL2	down	yes	yes	no	no	yes	no
HLA-DRA	down	yes	yes	no	no	yes	no
HLA-DPA1	down	yes	yes	no	no	yes	no
HSPA1A	down	yes	yes	no	no	yes	no
CD74	down	yes	yes	no	no	yes	yes
A2M	down	yes	yes	no	no	yes	no
S100A11	down	yes	yes	no	no	yes	no
CFI	down	yes	no	no	no	no	no
EMP1	down	yes	no	no	no	no	no
COL8A1	down	yes	no	no	no	no	no
CTGF	down	yes	no	no	no	no	no
ANXA1	down	yes	no	no	no	no	no
VIM	down	yes	no	no	no	no	no
THBS1	down	yes	no	no	no	no	no
EGFR	down	yes	yes	no	no	no	no
CNTN1	down	yes	yes	no	no	no	no
FABP5	down	no	no	yes	no	no	no
GULP1	down	no	no	yes	no	no	no
NDC80	down	no	no	yes	no	no	yes
LOXL2	down	no	no	yes	no	no	yes
NRP1	down	no	no	yes	no	no	no
BOLA2B	down	no	no	yes	no	no	no
VAMP5	down	no	no	yes	no	no	no
ENO2	down	no	no	yes	no	no	no
RAB13	down	no	no	yes	no	no	no
TFR2	down	no	no	yes	no	no	no
MGST1	down	no	no	yes	no	no	no
HMGB2	down	no	no	yes	no	no	no
TAGLN2	down	no	no	yes	no	no	no
UPP1	down	no	no	yes	no	no	no
CDC6	down	no	no	yes	no	no	yes
CASP6	down	no	no	yes	no	no	no
TACC3	down	no	no	yes	no	no	no
BUB1B	down	no	no	yes	no	no	yes
CDK4	down	no	no	yes	no	no	no
BACE2	down	no	no	yes	no	no	no
MDFIC	down	no	no	yes	no	no	no
KIF18A	down	no	no	no	no	no	yes
TYMS	down	no	no	no	no	no	yes
PRC1	down	no	no	no	no	no	yes
YAP1	down	no	no	no	no	no	yes
FOSL2	down	no	no	no	no	no	yes
CEP55	down	no	no	no	no	no	yes
MCM2	down	no	no	no	no	no	yes
RAD51AP1	down	no	no	no	no	no	yes
AURKB	down	no	no	no	no	no	yes
NUSAP1	down	no	no	no	no	no	yes
CDK1	down	no	no	no	no	no	yes
NCAPG	down	no	no	no	no	no	yes
CCNB2	down	no	no	no	no	no	yes
GPC4	down	no	no	no	no	no	yes
TPX2	down	no	no	no	no	no	yes
SOX11	down	no	no	no	no	no	yes
CDC20	down	no	no	no	no	no	yes
SHOX2	down	no	no	no	no	no	yes
LOXL1	down	no	no	no	no	no	yes
ASF1B	down	no	no	no	no	no	yes
ZIC1	down	no	no	no	no	no	yes
CSRP2	down	no	no	no	no	no	yes
CCNB1	down	no	no	no	no	no	yes
ASPM	down	no	no	no	no	no	yes
TOP2A	down	no	no	no	no	no	yes
TK1	down	no	no	no	no	no	yes
ZWINT	down	no	no	no	no	no	yes
CAV1	down	no	no	no	no	no	yes
MKI67	down	no	no	no	no	no	yes
CA9	down	no	no	no	no	no	yes
IL13RA2	down	no	no	no	no	no	yes
IFI30	down	no	no	no	no	no	yes
LTBP4	down	no	no	no	no	no	yes
LOXL2	down	no	no	no	no	no	yes
HES1	down	no	no	no	no	no	yes
THBS3	down	no	no	no	no	no	yes
S100A4	down	no	no	no	no	no	yes
ITPR3	down	no	no	no	no	no	yes
NDUFS5	down	no	no	no	no	no	yes
TPI1	down	no	no	no	no	no	yes
PGK1	down	no	no	no	no	no	yes
CD151	down	no	no	no	no	no	yes
POLR2L	down	no	no	no	no	no	yes
CALU	down	no	no	no	no	no	yes
SEM1	down	no	no	no	no	no	yes
PTN	down	no	no	no	no	no	yes
FOXM1	down	no	no	no	no	no	yes
MAD2L1	down	no	no	no	no	no	yes
TROAP	down	no	no	no	no	no	yes
RFC5	down	no	no	no	no	no	yes
DHFR	down	no	no	no	no	no	yes
PARPBP	down	no	no	no	no	no	yes
CRYZ	down	no	no	no	no	no	yes
ACTL6A	down	no	no	no	no	no	yes
PRSS23	down	no	no	no	no	no	yes
WEE1	down	no	no	no	no	no	yes
RFC4	down	no	no	no	no	no	yes
PTTG1	down	no	no	no	no	no	yes
YEATS4	down	no	no	no	no	no	yes
PUS7	down	no	no	no	no	no	yes
PLS3	down	no	no	no	no	no	yes
POLR1E	down	no	no	no	no	no	yes
DPY19L1	down	no	no	no	no	no	yes
PIMREG	down	no	no	no	no	no	yes
ACTN1	down	no	no	no	no	no	yes
NCAPG2	down	no	no	no	no	no	yes
SEC61G	down	no	no	no	no	no	yes
TMEM106C	down	no	no	no	no	no	yes
EEF1AKMT3	down	no	no	no	no	no	yes
CENPS	down	no	no	no	no	no	yes
MET	down	no	no	no	no	no	yes
EZH2	down	no	no	no	no	no	yes
ARSJ	down	no	no	no	no	no	yes
KIF4A	down	no	no	no	no	no	yes
CENPE	down	no	no	no	no	no	yes
HOXC10	down	no	no	no	no	no	yes
CENPF	down	no	no	no	no	no	yes
LOX	down	no	no	no	no	no	yes
CCL2	up	yes	yes	yes	yes	yes	no
A2M	up	yes	yes	yes	yes	yes	no
GPR17	up	no	yes	yes	no	no	no
CA10	up	no	yes	yes	no	no	no
KLRC2	up	no	yes	yes	no	no	no
SLITRK1	up	no	yes	yes	no	no	no
LINC00643	up	no	yes	yes	no	no	no
TNR	up	no	yes	yes	no	no	no
FGF14	up	no	yes	yes	no	no	no
NEU4	up	no	yes	yes	no	no	no
FGFBP3	up	no	yes	yes	no	no	no
CNTN1	up	yes	yes	yes	no	no	no
ASIC4	up	no	yes	yes	no	no	no
APOD	up	no	yes	yes	no	no	no
EDN1	up	no	no	yes	no	yes	no
EGR3	up	no	no	yes	no	yes	no
EGR2	up	no	no	yes	no	yes	no
CH25H	up	no	no	yes	no	yes	no
CACNA1A	up	no	no	yes	no	yes	no
PDGFB	up	no	no	yes	no	yes	no
BTG2	up	no	no	yes	no	yes	no
GSN	up	no	no	yes	no	yes	no
ADGRG1	up	no	no	yes	no	yes	no
AFAP1L2	up	no	yes	no	no	no	no
VSTM2A	up	no	yes	no	no	no	no
FERMT1	up	no	yes	no	no	no	no
PCSK2	up	no	yes	no	no	no	no
KLRC3	up	no	yes	no	no	no	no
ITM2A	up	no	yes	no	no	no	no
DUSP26	up	no	yes	no	no	no	no
PCDH15	up	no	yes	no	no	no	yes
SPOCK1	up	no	yes	no	no	no	yes
DHCR24	up	no	yes	no	no	no	no
PHACTR3	up	no	yes	no	no	no	no
LINC00689	up	no	yes	no	no	no	no
VIPR2	up	no	yes	no	no	no	no
MYT1L	up	no	yes	no	no	no	no
XIRP1	up	no	no	no	no	yes	no
DHRS9	up	no	no	no	no	yes	no
LILRA4	up	no	no	no	no	yes	no
TNFAIP8L3	up	no	no	no	no	yes	no
IL1A	up	no	no	no	no	yes	no
TNFSF18	up	no	no	no	no	yes	no
LYVE1	up	no	no	no	no	yes	no
TNF	up	no	no	no	no	yes	no
CX3CR1	up	no	no	no	no	yes	no
FCGR1B	up	no	no	no	no	yes	no
P2RY12	up	no	no	no	no	yes	no
GLDN	up	no	no	no	no	yes	no
IL1B	up	no	no	no	no	yes	no
C3AR1	up	no	no	no	no	yes	no
SELPLG	up	no	no	no	no	yes	no
CCL4	up	no	no	no	no	yes	no
SIGLEC8	up	no	no	no	no	yes	no
B3GNT5	up	no	no	no	no	yes	no
HTRA1	up	no	no	no	no	yes	no
IRAK2	up	no	no	no	no	yes	no
MIR222HG	up	no	no	no	no	yes	no
TMIGD3	up	no	no	no	no	yes	no
CCL4L2	up	no	no	no	no	yes	no
TMEM119	up	no	no	no	no	yes	no
PDK4	up	no	no	no	no	yes	no
GPR34	up	no	no	no	no	yes	no
NFKBID	up	no	no	no	no	yes	no
CD83	up	no	no	no	no	yes	no
TRIB1	up	no	no	no	no	yes	no
ARID5A	up	no	no	no	no	yes	no
ALDH1A3	up	no	no	yes	no	no	yes
ADGRB1	up	no	no	yes	no	no	yes
EDIL3	up	no	no	yes	no	no	yes
SOX10	up	no	no	yes	no	no	yes
PDGFRA	up	no	no	yes	no	no	yes
BCAR3	up	no	no	yes	no	no	yes
ST6GAL1	up	no	no	yes	no	no	yes
AMPH	up	no	no	yes	no	no	yes
C1QL1	up	no	no	yes	no	no	yes
MGLL	up	no	no	yes	no	no	yes
MCAM	up	no	no	yes	yes	no	yes
C1QL2	up	no	no	yes	no	no	yes
GABRA2	up	no	no	yes	no	no	no
GFRA1	up	no	no	yes	no	no	no
ACY3	up	no	no	yes	no	no	no
CPNE6	up	no	no	yes	no	no	no
CHST8	up	no	no	yes	no	no	no
RNF128	up	no	no	yes	no	no	no
NKAIN4	up	no	no	yes	no	no	no
DPP10	up	no	no	yes	no	no	no
ST8SIA3	up	no	no	yes	no	no	no
COL20A1	up	no	no	yes	no	no	no
PPP1R1B	up	no	no	yes	no	no	no
SHISA7	up	no	no	yes	no	no	no
TGFA	up	no	no	yes	no	no	no
KCNIP3	up	no	no	yes	no	no	no
OPCML	up	no	no	yes	no	no	no
UNC5C	up	no	no	yes	no	no	no
CHRDL1	up	no	no	yes	no	no	no
NXPH1	up	no	no	yes	no	no	no
GAL3ST1	up	no	no	yes	no	no	no
BAMBI	up	no	no	yes	no	no	no
ERBB3	up	no	no	yes	no	no	no
KCNK1	up	no	no	yes	no	no	no
EHD3	up	no	no	yes	no	no	no
CSPG4	up	no	no	yes	no	no	no
FBXO2	up	no	no	yes	no	no	no
PLPP4	up	no	no	yes	no	no	no
RLBP1	up	no	no	yes	no	no	no
HAPLN2	up	no	no	yes	no	no	no
DLL3	up	no	no	yes	no	no	no
THBS4	up	no	no	yes	no	no	no
STXBP5L	up	no	no	yes	no	no	no
SELENBP1	up	no	no	yes	no	no	no
SERPINI1	up	no	no	yes	no	no	no
SPON1	up	no	no	yes	no	no	no
PLPPR5	up	no	no	yes	no	no	no
STK32B	up	no	no	yes	no	no	no
SGCD	up	no	no	yes	no	no	no
SYT14	up	no	no	yes	no	no	no
RAB26	up	no	no	yes	no	no	no
TMEM130	up	no	no	yes	no	no	no
PDZD2	up	no	no	yes	no	no	no
CPNE5	up	no	no	yes	no	no	no
MYRF	up	no	no	yes	no	no	no
NMNAT2	up	no	no	yes	no	no	no
CLDN10	up	no	no	yes	no	no	no
FA2H	up	no	no	yes	no	no	no
C10orf90	up	no	no	yes	no	no	no
ATP1A2	up	yes	no	yes	no	no	no
SAPCD2	up	no	no	yes	no	no	no
ATCAY	up	no	no	yes	no	no	no
KCNIP4-IT1	up	no	no	yes	no	no	no
XKR4	up	no	no	yes	no	no	no
CLDN1	up	no	no	yes	no	no	no
APCDD1	up	no	no	yes	no	no	no
CACNG4	up	no	no	yes	no	no	no
KCNF1	up	no	no	yes	no	no	no
MAL	up	no	no	yes	no	no	no
BRINP1	up	no	no	yes	no	no	no
PLD5	up	no	no	yes	no	no	no
ITGA8	up	no	no	yes	no	no	no
RAB33A	up	no	no	yes	no	no	no
NLGN3	up	no	no	yes	no	no	no
GSG1L	up	no	no	yes	no	no	no
KIAA1755	up	no	no	yes	no	no	no
HECW1	up	no	no	yes	no	no	no
SYT6	up	no	no	yes	no	no	no
TAGLN3	up	no	no	yes	no	no	no
SULF2	up	no	no	yes	no	no	no
GRIA4	up	no	no	yes	no	no	no
INHBA	up	no	no	yes	no	no	no
OLIG2	up	no	no	yes	no	no	no
ME1	up	no	no	yes	no	no	no
CREB3L1	up	no	no	yes	no	no	no
OLIG1	up	no	no	yes	no	no	no
EPHB1	up	no	no	yes	no	no	no
WNT7B	up	no	no	yes	no	no	no
CSPG5	up	no	no	yes	no	no	no
VWC2	up	no	no	yes	no	no	no
ATP8A1	up	no	no	yes	no	no	no
LRRC4C	up	no	no	yes	no	no	no
CXCL12	up	no	no	yes	no	no	no
FAM19A5	up	no	no	yes	no	no	no
B3GNT7	up	no	no	yes	no	no	no
CABLES1	up	no	no	yes	no	no	no
IFIT1	up	no	no	yes	no	no	no
GADD45G	up	no	no	yes	no	no	no
SOX8	up	no	no	yes	no	no	no
SUSD5	up	no	no	yes	no	no	no
FGF12	up	no	no	yes	no	no	no
ERBB4	up	no	no	yes	no	no	no
ATRNL1	up	no	no	yes	no	no	no
CSGALNACT1	up	no	no	yes	no	no	no
STAMBPL1	up	no	no	yes	no	no	no
SCG3	up	no	no	yes	no	no	no
SLC1A2	up	no	no	yes	no	no	no
DNAJC12	up	no	no	yes	no	no	no
SLIT1	up	no	no	yes	no	no	no
PLD6	up	no	no	yes	no	no	no
ABCC4	up	no	no	yes	no	no	no
LY6H	up	no	no	yes	no	no	no
SLC35F1	up	no	no	yes	no	no	no
FAM149A	up	no	no	yes	no	no	no
GPR37L1	up	no	no	yes	no	no	no
ARPP21	up	no	no	yes	no	no	no
KCNIP1	up	no	no	yes	no	no	no
SLC14A1	up	no	no	yes	no	no	no
LINC01170	up	no	no	yes	no	no	no
SPARCL1	up	no	no	yes	no	no	no
MOG	up	no	no	yes	no	no	no
HRK	up	no	no	yes	no	no	no
GRIA2	up	no	no	yes	no	no	no
SFMBT2	up	no	no	yes	no	no	no
ANKS1B	up	no	no	yes	no	no	no
COL11A1	up	no	no	yes	no	no	no
CMTM5	up	no	no	yes	no	no	no
SYNDIG1	up	no	no	yes	no	no	no
KCNJ10	up	yes	no	yes	no	no	no
ARFGEF3	up	no	no	yes	no	no	no
SEZ6L	up	no	no	yes	no	no	no
MEG3	up	no	no	yes	no	no	no
GNG7	up	no	no	yes	no	no	no
PTPRN2	up	no	no	yes	no	no	no
FAIM2	up	no	no	yes	no	no	no
NRXN3	up	no	no	yes	no	no	no
BMP7	up	yes	no	yes	no	no	no
GPR12	up	no	no	yes	no	no	no
LRRN2	up	no	no	yes	no	no	no
SEMA4D	up	no	no	yes	no	no	no
CACNB4	up	no	no	yes	no	no	no
RBP7	up	no	no	yes	no	no	no
SCN9A	up	no	no	yes	no	no	no
ENHO	up	no	no	yes	no	no	no
TF	up	no	no	yes	no	no	no
NTRK2	up	no	no	yes	no	no	no
ALDOC	up	no	no	yes	no	no	no
CD82	up	no	no	yes	no	no	no
LRRK2	up	no	no	yes	no	no	no
DZIP1	up	no	no	yes	no	no	no
RIN2	up	no	no	yes	no	no	no
SOX6	up	no	no	yes	no	no	no
PPP2R3A	up	no	no	yes	no	no	no
IGSF21	up	no	no	yes	no	no	no
ADGRV1	up	no	no	yes	no	no	no
MEF2C	up	no	no	yes	no	no	no
PLLP	up	no	no	yes	no	no	no
AMER2	up	no	no	yes	no	no	no
RERG	up	no	no	yes	no	no	no
BHLHE41	up	no	no	yes	no	no	no
SLC2A13	up	no	no	yes	no	no	no
RAB40B	up	no	no	yes	no	no	no
TTYH1	up	no	no	yes	no	no	no
CALCRL	up	no	no	yes	no	no	no
HSPA12A	up	no	no	yes	no	no	no
CDH13	up	no	no	yes	no	no	no
CADPS	up	no	no	yes	no	no	no
TSPAN7	up	no	no	yes	no	no	no
PDE7B	up	no	no	yes	no	no	no
CRY2	up	no	no	yes	no	no	no
CSRP1	up	no	no	yes	no	no	no
CD200	up	no	no	yes	no	no	no
ETS2	up	no	no	yes	no	no	no
NR4A1	up	no	no	yes	no	no	no
FLRT2	up	no	no	yes	no	no	no
ADAMTS4	up	no	no	yes	no	no	no
ANK3	up	no	no	yes	no	no	no
ELMO1	up	no	no	yes	no	no	no
SLITRK5	up	no	no	yes	no	no	no
PHACTR1	up	no	no	yes	no	no	no
PRRG4	up	no	no	yes	no	no	no
DLX6-AS1	up	no	no	yes	no	no	no
LINC00672	up	no	no	yes	no	no	no
PPM1K	up	yes	no	yes	no	no	no
MKNK1	up	no	no	yes	no	no	no
SLC30A10	up	no	no	yes	no	no	no
GJB1	up	no	no	yes	no	no	no
DACT3	up	no	no	yes	no	no	no
TSC22D	up	no	no	no	yes	no	no
PLVAP	up	no	no	no	yes	no	no
PRODH	up	yes	no	no	no	no	no
ATP1A2	up	yes	no	no	no	no	no
HIF3A	up	yes	no	no	no	no	no
CNTN1	up	yes	no	no	no	no	no
FGFR3	up	yes	no	no	no	no	no
KCNJ10	up	yes	no	no	no	no	no
BMP7	up	yes	no	no	no	no	no
KAT2B	up	yes	no	no	no	no	no
PPM1K	up	yes	no	no	no	no	no
